# Supplementary material for: The use of smartphone in measuring stance and gait patterns in patients with orthostatic tremor
Source: PLoS One. 2019 Jul 18;14(7):e0220012. doi: 10.1371/journal.pone.0220012 (PMC6638990; doi:10.1371/journal.pone.0220012)
Supplement: S1 File — (XLSX) [file pone.0220012.s001.xlsx]

## Sheet: Sheet1
Standing PSDA		Stand EyeOpen			Stand EyeClosed
		Vertical	anterior-posterior	medial-lateral	Vertical	anterior-posterior	medial-lateral
Controls	Sub01	5.9658	6.4953	6.8005	8.3236	7.259	8.7454
	Sub04	6.9835	8.3002	9.4899	8.3379	9.4721	9.4665
	Sub09	6.3948	7.7101	7.481	6.7971	9.8772	7.2263
	Sub12	8.4304	8.0547	9.3896	7.44	9.2289	7.9776
	Sub19	5.6943	6.6088	6.8344	3.2311	5.9814	7.2702
	Sub21	8.4111	9.5785	8.1464	7.4296	8.4951	8.6905
	Sub26	5.8885	7.5494	6.0834	8.4821	6.7635	10.3866
	mean	6.82406	7.75671	7.74646	7.14877	8.15389	8.53759
	std	1.16883	1.05334	1.3205	1.83519	1.49629	1.15381
OT patients	Sub02	4.3878	4.4462	3.781	7.1634	8.5709	6.9529
	Sub11	6.8587	5.9995	7.5445	15.1944	15.5929	12.6487
	Sub17	4.9776	5.0319	6.8256	10.598	11.9956	9.1274
	Sub22	5.4535	5.0897	5.5077	12.8021	11.8147	11.8602
	Sub23	4.7196	5.2024	4.9076	12.3039	11.4937	12.7672
	Sub24	5.5231	4.998	6.2277	12.6015	11.0271	10.0359
	Sub27	4.3694	4.1129	5.5131	8.3592	9.1905	11.1912
	mean	5.18424	4.98294	5.75817	11.2889	11.3836	10.6548
	std	0.870633	0.597305	1.24541	2.78017	2.27811	2.10549
Locomotor PSDA		NormalWalking			Tandem			T-bar			obstacle
		Vertical	anterior-posterior	medial-lateral	Vertical	anterior-posterior	medial-lateral	Vertical	anterior-posterior	medial-lateral	Vertical	anterior-posterior	medial-lateral
Controls	Sub01	5.43412	6.26829	5.93265	7.10345	6.43873	4.5638	5.99551	5.84555	4.5064	5.91111	5.58732	3.02856
	Sub04	4.07476	6.95133	5.58034	6.03115	6.17545	5.18663	5.21268	4.71219	5.72361	5.09059	5.59203	3.02856
	Sub09	3.53933	5.50895	3.35821	4.94989	4.67169	6.2267	5.0028	4.95806	6.748	5.32235	5.74674	6.21338
	Sub12	4.60305	5.02097	4.30632	4.87051	4.21846	5.10205	5.40332	5.04094	5.28368	5.03586	5.26553	5.06809
	Sub19	5.50912	6.02391	5.6461	5.87005	6.04649	5.36482	5.35038	5.93833	6.0647	6.05754	6.20681	6.00435
	Sub21	5.79433	6.09287	6.01186	6.28309	5.92099	5.73537	6.81792	5.39295	5.43416	7.95391	5.90965	4.26752
	Sub26	5.43463	4.83871	5.47001	5.61391	4.53398	4.06144	5.97655	5.3216	4.49102	5.95981	5.2153	3.74694
	mean	4.91276	5.815	5.1865	5.81744	5.4294	5.17726	5.67988	5.31566	5.46451	5.90445	5.6462	4.47963
	std	0.852589	0.741044	0.983364	0.775652	0.916523	0.715904	0.625106	0.45498	0.813836	0.998542	0.348996	1.32098
OT Patients	Sub02	4.38778	3.78099	4.44619	5.6178	4.10555	10.0674	5.42268	4.41012	6.96274	5.33014	5.88007	6.50285
	Sub11	6.8587	7.54453	5.99945	6.85768	5.92324	8.55051	5.48476	6.02879	5.88923	5.33014	5.88007	6.48546
	Sub17	4.97763	6.82563	5.03189	6.15511	6.01713	5.71232	6.30316	6.54838	5.33116	6.35196	6.52543	4.12946
	Sub22	5.4535	5.50773	5.08968	5.99639	5.33753	4.57929	5.27119	5.96204	5.82733	5.22483	5.24065	4.78645
	Sub23	4.71958	4.90758	5.20243	5.48802	5.36733	7.21834	5.1962	5.7732	7.67191	5.04118	5.73416	6.64283
	Sub24	5.52311	6.22769	4.99803	6.1575	5.19718	9.10727	6.18984	5.56068	7.33621	5.65377	5.20087	9.13729
	Sub27	4.36941	5.51314	4.1129	4.75827	5.49248	5.5887	4.85273	5.5949	8.04744	4.35944	5.52411	5.87235
	mean	5.18424	5.75818	4.98294	5.86154	5.34863	7.26054	5.53151	5.69687	6.72372	5.32735	5.7122	6.22238
	std	0.870635	1.24543	0.597293	0.658329	0.628015	2.0549	0.52975	0.657778	1.04265	0.603552	0.454124	1.60136
Locomotor Speeds (m/s)		NormalWalking	Tandem	T-bar	obstacle
	Sub01	1.25	0.38	0.66	0.66
	Sub04	0.9	0.35	0.56	0.83
	Sub09	1.25	0.75	0.75	1.08
	Sub12	1.08	0.5	0.83	1
	Sub19	1.08	0.57	0.79	1
	Sub21	0.94	0.38	0.72	0.75
	Sub26	1.08	0.68	0.54	0.83
	mean	1.08286	0.515714	0.692857	0.878571
	std	0.135242	0.157782	0.111313	0.152253
	Sub02	0.88	0.36	0.5	0.92
	Sub11	1.25	0.32	0.55	0.75
	Sub17	1.25	0.43	0.53	0.92
	Sub22	1.31	0.3	0.37	1
	Sub23	1.39	0.56	0.82	1
	Sub24	1.44	0.34	0.85	0.67
	Sub27	1.53	0.79	1.08	0.92
	mean	1.29286	0.442857	0.671429	0.882857
	std	0.208863	0.176703	0.250295	0.125527
Fall Efficacy Scale		Controls	OT patients Completed all Tasks	OT patients didn’t complete all tasks
		10	10	22
		12	12	23
		10	11	24
		10	15	43
		10	10	28
		10	24	29
		10	22	23
				22
				24
				69
				25
				22
				52
	mean	10.2857	14.8571	31.2308
	std	0.755929	5.84319	14.5668
